# Supplementary material for: Hanseniaspora smithiae sp. nov., a Novel Apiculate Yeast Species From Patagonian Forests That Lacks the Typical Genomic Domestication Signatures for Fermentative Environments
Source: Front Microbiol. 2021 Jul 21;12:679894. doi: 10.3389/fmicb.2021.679894 (PMC8334367; doi:10.3389/fmicb.2021.679894)
Supplement: Supplementary file 1 [file Data_Sheet_1.zip]

Archive with 3 entries (3 files):
- Supplementary Material Figures.docx
- Supplementary Table S1.xlsx
- Supplementary Table S2.xlsx
