# Supplementary material for: Hanseniaspora smithiae sp. nov., a Novel Apiculate Yeast Species From Patagonian Forests That Lacks the Typical Genomic Domestication Signatures for Fermentative Environments
Source: Front Microbiol. 2021 Jul 21;12:679894. doi: 10.3389/fmicb.2021.679894 (PMC8334367; doi:10.3389/fmicb.2021.679894)
Supplement: Supplementary file 1 [file Data_Sheet_1.zip › Supplementary Table S1.xlsx]

## Sheet: export
SUPPLEMENTARY TABLE S1. Strains, their origin, gene and genomes accession numbers used in this study and relevant information pertaining to them.
Species	Strain	Source	Geographic location	LSU D1/D2	ITS	ACT1	Genome data	Genome size (Mbp)	Number of scaffolds	N50 (kb)	Coverage	Genes (#)	BUSCO Complete	BUSCO Duplicated	BUSCO Fragmented	BUSCO Missing	Reference
Hanseniaspora smithiae sp. nov.
	CRUB_1602T (=ZIM 2538T = NRRL Y-63759T = PYCC 7263T)	Cyttaria hariotii, Nothofagus antarctica	Rucahuenu, Patagonia, Argentina	KU674852	KU674840	KU674864	SRHF00000000	9.5	578	160	27	4642	935	6	70	700	Steenwyk et al., 2019
	C96'	Cyttaria hookeri, Nothofagus antarctica,	3 de abril lagoon, El Chalten, Patagonia, Argentina	KU674857	KU674845	KU674869
	CR10-27	Bark of Nothofagus antarctica	Guillelmo lake, Bariloche, Patagonia	KU674856	KU674844	KU674868
	C44'	Cyttaria hariotii, Nothofagus betuloides	Le Martial lift, Tierra del Fuego, Patagonia, Argentina	KU674855	KU67484	KU674867
	CRUB 1583	Cyttaria hariotii, Nothofagus antarctica	Rucahuenu, Patagonia, Argentina	KU674854	KU674842	KU674866
	CBS 2590	Draught beer	England, UK	KY107858	KY103578	MT462232
Hanseniaspora clermontiae	PPLD00000000
	CBS 8821T (NRRL Y-27515)	Stem rot, Clermontia sp.	Hawaii	–	–	–	PPLD00000000	9	794	110	39	4450	900	11	49	751	Shen et al., 2018
Hanseniaspora gamundiae
	CRUB 1928T	Cyttaria hariotii, Nothofagus dombei	Patagonia, Argentina	–	–	–	PTXO00000000	10.2	338	64	29	4452	1317	1	92	301	Čadež et al., 2019
Hanseniaspora guilliermondii	FQNF00000000
	CBS 8818T (NRRL Y-1625)	Infected nail	South Africa	–	–	–	SRHI00000000	60	395	155	60	4070	906	5	58	742	Steenwyk et al., 2019
Hanseniaspora hatyaiensis
	ZIM 2327T (ST-476)	Rotten wood	Songkhla Province, Thailand	–	–	–	PPNQ00000000	10	1206	117	92	4445	919	7	59	726	Shen et al., 2018
Hanseniaspora jakobsenii
	ZIM 2603T (YAV17)	Palm wine	Bobo Dioulasso, Burkina Faso	HG514145	LN836024	KX088618	SRHH00000000	14.1	1386	32	38.5	6380	731	148	54	778	Steenwyk et al., 2019
Hanseniaspora lachancei
	CBS 8818T (NRRL Y-27514)	Fermenting agave juice	Mexico	–	–	–	SRHI00000000	10	3155	97	158	5125	888	9	68	746	Steenwyk et al., 2019
Hanseniaspora lindneri
	CBS 285T	Soil	Java	U84226	AJ512430	AM039454	JAFNJT000000000	10.8	282	72	88	4270	1173	3	60	522	This study
Hanseniaspora meyeri
	CBS 8734T (NRRL Y-27513)	Fruit of Sapindus sp.	Hawaii	–	–	–	SRHJ00000000	10.2	973	44	63	5423	825	70	65	751	Steenwyk et al., 2019
Hanseniaspora mollemarum
	CBS 15034T	Soil	The Netherlands	NG_068254	NR_168169	MT462231	JABFEO000000000	9.02816	49	576	156	4205	915	8	67	721	This study
Hanseniaspora nectarophila
	ZIM 2311T (CBS 13383)	Flower of Siphocampylus corymbiferus	Brazil	–	–	–	SRHK00000000	10	2024	45	222	5534	827	55	75	754	Steenwyk et al., 2019
Hanseniaspora occidentalis var. citrica
	CBS 6783T	Orange juice	Italy	–	–	–	SRHL00000000	12.2	1615	86	90	5349	1400	42	53	216	Steenwyk et al., 2019
Hanseniaspora occidentalis var. occidentalis
	CBS 2592T (NRRL Y-7946)	Soil	St. Croix, West Indies	–	–	–	SRHM00000000	11.3	1589	17	44	4993	1403	6	57	245	Steenwyk et al., 2019
Hanseniaspora opuntiae
	AWRI 3578	Chardonnay grape must	Adelaide Hills, Australia	–	–	–	LPNL00000000	8.8	17	1278	60	4167	856	4	68	783	Sternes et al., 2016
Hanseniaspora osmophila
	CBS 313T (NRRL Y-1613)	Ripe Riesling grape	Germany	–	–	–	PPLC00000000	12.2	1899	250	133	5050	1422	11	60	218	Shen et al., 2018
Hanseniaspora pseudoguilliermondii
	CBS 8722T (ZIM 213)	Orange juice concentrate	Georgia, USA	–	–	–	PPNX00000000	9.1	917	55	217	4438	900	7	60	744	Shen et al., 2018
Hanseniaspora singularis
	ZIM 2326T (ST-244)	Flower	Thailand	FJ391977	KF980889	KF958094	PPNY00000000	9.2	1225	125	60.8	4985	903	7	63	738	Shen et al., 2018
Hanseniaspora thailandica
	ZIM 2325T (ST-464)	Insect frass	Narathiwat Province, Thailand	–	–	–	SRHN00000000	10	1943	90	210	5017	874	28	69	740	Steenwyk et al., 2019
Hanseniaspora uvarum
	CBS 314T (NRRL Y-1614)	Muscatel grape	Crimea	–	–	–	SRHO00000000	8.8	256	267	52	4227	912	5	49	745	Steenwyk et al., 2019
Hanseniaspora valbyensis
	NRRL Y-1626T	Soil	Denmark	U73596	AJ512434	AM039458	LXPE00000000	11.5	647	333	NA	5010	840	16	84	771	Riley et al., 2016
	CBS 281	Sap of tree	Japan	KY107856	KY103577	MT437289
	CBS 311	Beer	Hungary	KU674860	KU674848	KU674872
	CBS 6618	Tomato	Japan	KU674861	KU674849	KU674873
	CBS 6558	Pulque	Mexico	KU674859	KU674847	KU674871
	CBS 11612	Moss	South Africa	CBS 11612 LSU	CBS 11612 ITS	MT437288
	CBS 11636	/	South Africa	CBS 11636 LSU	CBS 11636 ITS	MT437286
	CBS 11643	/	South Africa	CBS 11643 LSU	CBS 11643 ITS	MT437287
	NCAIM Y.0330	/	/	KU674863	KU674851	KU674875
	NCAIM Y.0642	Caulifower	California, USA	KU674862	KU674850	KU674874
Hanseniaspora vineae	SRHP00000000
	CBS 2171T (NRRL Y-17529)	Soil of vineyard	South Africa	–	–	–	SRHP00000000	11.1	2146	8722	20	5193	1315	4	111	281	Steenwyk et al., 2019
Saccharomyces cerevisiae
	WLP001	Ale beer (WhiteLabs)	/	–	–	–	–
Abbreviations and symbols:
T, Type strain or ex-type strain;
–, not included in analyses
/, origin unknown
CRUB, Centro Regional Universitario, Argentina;
ZIM, Collection of Industrial Microorganisms, Slovenia;
NRRL, ARS Culture Collection, National Center for Agricultural Utilization Research, IL, USA;
PYCC, Portuguese Yeast Culture Collection, Portugal;
CBS, Westerdijk Fungal Biodiversity Institute, Utrecht, The Netherlands;
NCAIM, National Collection of Agricultural and Industrial Microorganisms, Budapest, Hungary
References:
Čadež, N., Bellora, N., Ulloa, R., Hittinger, C. T., Libkind, D. (2019). Genomic content of a novel yeast species Hanseniaspora gamundiae sp. nov. from fungal stromata (Cyttaria) associated with a unique fermented beverage in Andean Patagonia, Argentina. PLoS ONE 14, e0210792. https://doi.org/10.1371/journal.pone.0210792
Riley, R., Haridas, S., Wolfe, K. H., Lopes, M. R., Hittinger, C. T., Göker, M., et al. (2016). Comparative genomics of biotechnologically important yeasts. Proc. Natl. Acad. Sci. USA 113, 9882–87. doi.org/10.1073/pnas.1603941113
Shen, X.-X., Opulente, D. A., Kominek, J., Zhou, X., Steenwyk, J. L., Buh, K. V., et al. (2018). Tempo and mode of genome evolution in the budding yeast subphylum. Cell 175, 1533-1545. doi: https://doi.org/10.1016/j.cell.2018.10.023
Steenwyk, J. L., Opulente, D. A., Kominek, J. Shen, X.-X., Zhou, X., Labella, A. L., et al. (2019). Extensive loss of cell cycle and DNA repair genes in an ancient lineage of bipolar budding yeasts. PLoS Biol. 17, e3000255. https://doi: 10.1371/journal.pbio.3000255
Sternes, P. R, Lee, D., Kutyna, D. R, Borneman, A. R. (2016). Genome sequences of three species of Hanseniaspora isolated from spontaneous wine fermentations. Genome Announc. 4, e01287–16. https://doi.org/10.1128/genomeA.01287-16
