# Supplementary material for: Hanseniaspora smithiae sp. nov., a Novel Apiculate Yeast Species From Patagonian Forests That Lacks the Typical Genomic Domestication Signatures for Fermentative Environments
Source: Front Microbiol. 2021 Jul 21;12:679894. doi: 10.3389/fmicb.2021.679894 (PMC8334367; doi:10.3389/fmicb.2021.679894)
Supplement: Supplementary file 1 [file Data_Sheet_1.zip › Supplementary Table S2.xlsx]

## Sheet: GO_Process
GOID	TERM	CORRECTED_PVALUE	UNCORRECTED_PVALUE	NUM_LIST_ANNOTATIONS	LIST_SIZE	TOTAL_NUM_ANNOTATIONS	POPULATION_SIZE	FDR_RATE	EXPECTED_FALSE_POSITIVES	ANNOTATED_GENES
Hsm – Hval (1:0)
GO:0042773	ATP synthesis coupled electron transport	2.36476e-07	3.78361e-10	10	120	38	7166	0	0	COX3, COX1, COX2, COB, AI3, BI2, AI4, QCR6, BI3, BI4
GO:0042775	mitochondrial ATP synthesis coupled electron transport	2.36476e-07	3.78361e-10	10	120	38	7166	0	0	COX3, COX1, COX2, COB, AI3, BI2, AI4, BI3, BI4, QCR6
GO:0006119	oxidative phosphorylation	4.12256e-07	6.59609e-10	10	120	40	7166	0	0	QCR6, BI4, BI3, BI2, AI4, AI3, COX2, COB, COX1, COX3
GO:0022904	respiratory electron transport chain	1.14068e-06	1.82509e-09	10	120	44	7166	0	0	COX2, COB, COX1, COX3, BI4, BI3, QCR6, BI2, AI4, AI3
GO:0046034	ATP metabolic process	3.76508e-06	6.02413e-09	13	120	97	7166	0	0	BI4, BI3, QCR6, AI3, ATP6, AI4, BI2, ATP15, COX1, COX2, OLI1, COB, COX3
GO:0022900	electron transport chain	6.66347e-06	1.06616e-08	11	120	67	7166	0	0	COB, COX2, COX1, COX3, BI3, BI4, AI2, QCR6, AI4, BI2, AI3
GO:0009205	purine ribonucleoside triphosphate metabolic process	7.04268e-06	1.12683e-08	13	120	102	7166	0	0	QCR6, BI3, BI4, AI3, ATP6, BI2, AI4, COX1, OLI1, COX2, COB, ATP15, COX3
GO:0009144	purine nucleoside triphosphate metabolic process	8.9561e-06	1.43298e-08	13	120	104	7166	0	0	ATP6, AI3, AI4, BI2, QCR6, BI3, BI4, COX3, COX1, COX2, OLI1, COB, ATP15
GO:0009199	ribonucleoside triphosphate metabolic process	1.42523e-05	2.28036e-08	13	120	108	7166	0	0	BI2, AI4, ATP6, AI3, BI3, BI4, QCR6, COX3, ATP15, COX2, COB, OLI1, COX1
GO:0045333	cellular respiration	1.99271e-05	3.18833e-08	13	120	111	7166	0	0	NCA2, QCR6, BI4, BI3, AI2, AI4, BI2, AI3, YMR31, COX2, COB, COX1, COX3
GO:0009141	nucleoside triphosphate metabolic process	3.77506e-05	6.0401e-08	13	120	117	7166	0	0	AI4, BI2, AI3, ATP6, BI4, BI3, QCR6, COX3, ATP15, COX2, OLI1, COB, COX1
GO:0009150	purine ribonucleotide metabolic process	4.79976e-05	7.67962e-08	14	120	141	7166	0	0	AI4, BI2, AI3, ATP6, QCR6, BI4, BI3, COX3, PDE1, COB, COX2, OLI1, COX1, ATP15
GO:0015980	energy derivation by oxidation of organic compounds	4.81129e-05	7.69806e-08	15	120	164	7166	0	0	COX3, COX1, COB, COX2, AI3, YMR31, AI4, BI2, YPI1, QCR6, NCA2, AI2, GIP2, BI4, BI3
GO:0009126	purine nucleoside monophosphate metabolic process	6.88364e-05	1.10138e-07	13	120	123	7166	0	0	AI4, BI2, ATP6, AI3, BI3, BI4, QCR6, COX3, ATP15, COB, COX2, OLI1, COX1
GO:0009167	purine ribonucleoside monophosphate metabolic process	6.88364e-05	1.10138e-07	13	120	123	7166	0	0	QCR6, BI3, BI4, ATP6, AI3, AI4, BI2, COX1, COX2, COB, OLI1, ATP15, COX3
GO:0009123	nucleoside monophosphate metabolic process	9.63906e-05	1.54225e-07	14	120	149	7166	0	0	QCR6, BI4, BI3, MRE11, AI4, BI2, AI3, ATP6, COB, COX2, OLI1, COX1, ATP15, COX3
GO:0006163	purine nucleotide metabolic process	0.000104831	1.67729e-07	14	120	150	7166	0	0	ATP15, COX2, OLI1, COB, COX1, PDE1, COX3, BI3, BI4, QCR6, BI2, AI4, ATP6, AI3
GO:0006807	nitrogen compound metabolic process	0.000119632	1.91411e-07	89	120	3673	7166	0	0	DSK2, HMLALPHA1, HDA2, RPL40A, RNH203, GIP2, TDP1, YPL266W, COX20, RPS2, RTT107, COX2, ATP23, YPI1, AI4, BI3, NCA2, NAB2, RPS31, ATP15, TAF12, KTI12, FES1, RMI1, RLM1, UBI4, PEX12, YLR126C, SMP1, MKS1, FOB1, HYP2, COX1, RPN11, AGX1, YMR31, ATP6, SKP1, RPL33A, AI2, YJU2, QCR6, IMG1, MRPL28, MATALPHA1, ASR1, RIB4, GPI2, VTS1, FCF2, RPA43, MRPL44, TAF4, RRI1, BI2, MRE11, PDE1, MTQ2, RRP6, AI1, PCC1,…
GO:0009259	ribonucleotide metabolic process	0.000157904	2.52646e-07	14	120	155	7166	0	0	BI2, AI4, AI3, ATP6, BI3, BI4, QCR6, COX3, PDE1, ATP15, COX2, COB, OLI1, COX1
GO:0009161	ribonucleoside monophosphate metabolic process	0.000291318	4.66108e-07	13	120	139	7166	0	0	COX3, COX1, COX2, OLI1, COB, ATP15, ATP6, AI3, AI4, BI2, QCR6, BI3, BI4
GO:0072521	purine-containing compound metabolic process	0.000492405	7.87848e-07	14	120	170	7166	0	0	AI4, BI2, AI3, ATP6, QCR6, BI4, BI3, PDE1, COX3, COX2, COB, OLI1, COX1, ATP15
GO:0019693	ribose phosphate metabolic process	0.000699927	1.11988e-06	14	120	175	7166	0	0	COX1, COX2, COB, OLI1, ATP15, PDE1, COX3, QCR6, BI4, BI3, AI3, ATP6, BI2, AI4
GO:0009060	aerobic respiration	0.00090135	1.44216e-06	10	120	86	7166	0	0	NCA2, QCR6, AI2, AI4, YMR31, AI3, COX2, COB, COX1, COX3
GO:0034641	cellular nitrogen compound metabolic process	0.00111566	1.78506e-06	72	120	2781	7166	0	0	VTS1, RIB4, FCF2, RPA43, TAF4, MRPL44, BI2, MRE11, MTQ2, RRP6, PDE1, AI1, PCC1, SLM3, PCL5, AI3, ANB1, ELC1, TAD2, BUD31, YPR009W, SCD6, CBF5, NUP159, OLI1, FAU1, HOP2, PRI2, BI4, DAL82, SCC4, SPP1, YLR150W, COX3, RPL40B, RPL33B, COB, HDA2, HMLALPHA1, RPL40A, RNH203, TDP1, YPL266W, COX2, RPS2, RTT107, AI4, BI3, NCA2, NAB2, ATP15, RPS31, KTI12, TAF12, RLM1, RMI1, FES1, SMP1, MKS1, FOB1, HYP2, COX1…
GO:0006122	mitochondrial electron transport, ubiquinol to cytochrome c	0.00134343	2.14949e-06	5	120	14	7166	0	0	BI2, COB, QCR6, BI3, BI4
GO:0006091	generation of precursor metabolites and energy	0.00151292	2.42068e-06	15	120	214	7166	0	0	COX2, COB, COX1, COX3, NCA2, QCR6, BI4, GIP2, BI3, AI2, BI2, AI4, YMR31, AI3, YPI1
GO:0044238	primary metabolic process	0.00234255	3.74808e-06	89	120	3871	7166	0	0	GPI2, VTS1, ASR1, RPA43, FCF2, MRE11, BI2, GAL10, TAF4, RRI1, MRPL44, AI1, RRP6, MTQ2, PDE1, TAD2, BUD31, ELC1, PCL5, SLM3, AI3, ANB1, PCC1, OLI1, NUP159, CBF5, NMT1, YPR009W, UBX5, SCD6, DAL82, BI4, SCC4, HOP2, PRI2, RUB1, COB, MNN10, RPL40B, RPL33B, SPP1, YLR150W, COX3, TDP1, GIP2, RNH203, RPL40A, HDA2, DSK2, HMLALPHA1, COX2, RTT107, RPS2, COX20, YPL266W, NCA2, BI3, AI4, YPI1, ATP23, KTI12, TAF…
GO:0006314	intron homing	0.00310734	4.97175e-06	4	120	8	7166	0	0	AI2, AI1, AI4, AI3
GO:0090615	mitochondrial mRNA processing	0.00310734	4.97175e-06	4	120	8	7166	0	0	AI2, BI4, BI3, AI1
GO:0006123	mitochondrial electron transport, cytochrome c to oxygen	0.00398839	6.38142e-06	5	120	17	7166	0	0	AI4, AI3, COX3, COX2, COX1
GO:0071704	organic substance metabolic process	0.0040008	6.40128e-06	91	120	4041	7166	0	0	PDE1, RRP6, MTQ2, AI1, MRPL44, RRI1, TAF4, GAL10, BI2, MRE11, FCF2, RPA43, ASR1, RIB4, VTS1, GPI2, YLR150W, COX3, SPP1, RPL33B, RPL40B, MNN10, RUB1, COB, PRI2, FAU1, HOP2, DAL82, BI4, SCC4, SCD6, UBX5, YPR009W, NMT1, CBF5, NUP159, OLI1, PCC1, AI3, ANB1, SLM3, PCL5, ELC1, BUD31, TAD2, NAB2, RPS31, ATP15, TAF12, KTI12, ATP23, YPI1, AI4, BI3, NCA2, YPL266W, COX20, RTT107, RPS2, COX2, DSK2, HMLALPHA1…
GO:0017144	drug metabolic process	0.00523197	8.37114e-06	16	120	267	7166	0	0	BI4, DAL82, BI3, QCR6, AGX1, ATP6, BI2, AI4, ATP15, COB, COX3, RIB4, AI3, COX1, OLI1, COX2
GO:0019646	aerobic electron transport chain	0.00544872	8.71796e-06	5	120	18	7166	0	0	COX1, COX2, AI3, AI4, COX3
GO:0009117	nucleotide metabolic process	0.00619734	9.91575e-06	15	120	240	7166	0	0	ATP6, AI3, AI4, BI2, MRE11, BI3, BI4, QCR6, PDE1, COX3, ATP15, COX1, OLI1, COX2, COB
GO:0046483	heterocycle metabolic process	0.00619957	9.91931e-06	58	120	2119	7166	0	0	BI4, YJU2, DAL82, SCC4, AI2, QCR6, HOP2, FAU1, PRI2, ATP6, COB, MATALPHA1, SPP1, COX3, YLR150W, ELC1, SMP1, TAD2, BUD31, PCC1, RMI1, PCL5, SLM3, RLM1, AI3, CBF5, FOB1, NUP159, OLI1, COX1, YPR009W, MKS1, BI3, MRE11, NCA2, TAF4, BI2, AI4, RPS31, ATP15, KTI12, AI1, TAF12, RRP6, PDE1, NAB2, RNH203, VTS1, RIB4, TDP1, HDA2, HMLALPHA1, COX2, RPS2, RPA43, RTT107, YPL266W, FCF2
GO:1901360	organic cyclic compound metabolic process	0.00701043	1.12167e-05	59	120	2180	7166	0	0	CBF5, FOB1, COX1, NUP159, OLI1, YPR009W, MKS1, ELC1, BUD31, SMP1, TAD2, PCC1, AI3, PCL5, SLM3, RLM1, RMI1, MATALPHA1, COB, COX3, YLR150W, SPP1, AI2, BI4, YJU2, DAL82, SCC4, QCR6, PRI2, HOP2, FAU1, ATP6, RPA43, RPS2, RTT107, COX2, YPL266W, FCF2, RNH203, RIB4, TDP1, VTS1, HMLALPHA1, HDA2, ATP15, RPS31, TAF12, AI1, KTI12, PDE1, RRP6, NAB2, MRE11, BI3, NCA2, TAF4, RRI1, BI2, AI4
GO:0006139	nucleobase-containing compound metabolic process	0.00731133	1.16981e-05	56	120	2024	7166	0	0	ATP6, HOP2, PRI2, QCR6, YJU2, SCC4, DAL82, BI4, AI2, SPP1, YLR150W, COX3, COB, MATALPHA1, PCL5, RMI1, SLM3, RLM1, AI3, PCC1, SMP1, TAD2, BUD31, ELC1, MKS1, YPR009W, NUP159, OLI1, COX1, FOB1, CBF5, AI4, BI2, TAF4, NCA2, BI3, MRE11, NAB2, RRP6, PDE1, KTI12, AI1, TAF12, RPS31, ATP15, HDA2, HMLALPHA1, VTS1, TDP1, RNH203, FCF2, YPL266W, COX2, RPS2, RPA43, RTT107
GO:0006753	nucleoside phosphate metabolic process	0.00875668	1.40107e-05	15	120	247	7166	0	0	COX3, PDE1, COX2, COB, OLI1, COX1, ATP15, AI4, BI2, ATP6, AI3, QCR6, BI3, BI4, MRE11
Hsm – Hmoll (1:0)
GO:0042773	ATP synthesis coupled electron transport	0.000147008	2.91106e-07	7	85	39	7166	0	0	COX1, AI3, COB, QCR8, BI4, COX3, COX2
GO:0042775	mitochondrial ATP synthesis coupled electron transport	0.000147008	2.91106e-07	7	85	39	7166	0	0	COX1, AI3, COB, QCR8, BI4, COX3, COX2
GO:0006119	oxidative phosphorylation	0.000176495	3.49495e-07	7	85	40	7166	0	0	COX1, AI3, COB, QCR8, BI4, COX3, COX2
GO:0022904	respiratory electron transport chain	0.000296428	5.86986e-07	7	85	43	7166	0	0	COX1, AI3, COB, QCR8, BI4, COX3, COX2
GO:0022414	reproductive process	0.00106964	2.11811e-06	19	85	477	7166	0	0	HMLALPHA1, MCD1, MEI5, EMI1, SAE3, BUB1, MAD3, MATALPHA1, RMI1, MND1, PRM1, FUS1, ASG7, FIG2, FIG1, SPO22, GIP1, HOP2, SPP1
GO:0022900	electron transport chain	0.0016643	3.29564e-06	7	85	55	7166	0	0	COX1, AI3, COB, QCR8, BI4, COX3, COX2
GO:0000003	reproduction	0.00191081	3.78379e-06	19	85	496	7166	0	0	HMLALPHA1, MCD1, MEI5, EMI1, SAE3, BUB1, MAD3, MATALPHA1, RMI1, MND1, PRM1, FUS1, ASG7, FIG2, FIG1, SPO22, GIP1, HOP2, SPP1
GO:0000755	cytogamy	0.00428741	8.48991e-06	4	85	12	7166	0	0	FIG1, FIG2, PRM1, FUS1
GO:0046034	ATP metabolic process	0.00937718	1.85687e-05	8	85	98	7166	0	0	OLI1, COX1, AI3, COB, QCR8, BI4, COX3, COX2
Hsm – Hjak (1:0)
GO:0006139	nucleobase-containing compound metabolic process	6.36345e-07	8.07545e-10	83	164	2024	7166	0	0	MIP1, SCC4, ESC2, GRS1, COX3, PHO92, BMT2, SAD1, YGL162W, RIF2, MATALPHA1, CDC16, BI3, COX1, BI4, ZWF1, ATP7, NOP10, MAK31, RTR1, DIB1, INO2, AI3, TYE7, REV7, HDA2, YDL200C, QCR7, TDP1, SPP1, ATP6, PIN4, PAN3, HMLALPHA1, POL4, MGA2, AI4, EAF1, NUP85, YPR009W, ESS1, SAE3, CRZ1, PCC1, SIN4, CUS1, EST2, YHR177W, YDR223W, RTR2, COB, RRP45, BI2, AI1, DAL81, LAP3, CBP6, GRS2, BYE1, RTT107, ESF1, OLI1, …
GO:1901360	organic cyclic compound metabolic process	1.83032e-06	2.32275e-09	86	164	2180	7166	0	0	AI3, HDA2, REV7, TYE7, YDL200C, QCR7, TDP1, PAN3, PIN4, SPP1, ATP6, MGA2, YPR127W, POL4, HMLALPHA1, NUP85, EAF1, AI4, CRZ1, ESS1, SAE3, YPR009W, COX3, ESC2, GRS1, SCC4, MIP1, YGL162W, RIF2, SAD1, BMT2, PHO92, COX1, BI3, CDC16, MATALPHA1, BI4, NOP10, ATP7, ZWF1, RTR1, MAK31, INO2, DIB1, HMS1, DPB2, SMX3, ERG2, COX2, RMI1, TFC6, ELC1, LSM5, UGA3, DOT6, TOD6, RNH1, YMR136W, BCD1, URB1, AI2, EST2, CU…
GO:0046483	heterocycle metabolic process	2.73487e-06	3.47064e-09	84	164	2119	7166	0	0	RTR1, MAK31, INO2, DIB1, BI4, NOP10, ATP7, ZWF1, RIF2, YGL162W, SAD1, BMT2, PHO92, BI3, COX1, CDC16, MATALPHA1, COX3, ESC2, GRS1, SCC4, MIP1, NUP85, EAF1, AI4, CRZ1, ESS1, SAE3, YPR009W, PAN3, PIN4, ATP6, SPP1, MGA2, YPR127W, POL4, HMLALPHA1, YDL200C, QCR7, TDP1, AI3, HDA2, REV7, TYE7, HYM1, OLI1, SPT23, CSL4, YCL050C, IFH1, CBP6, ESF1, RTT107, BYE1, GRS2, RRP45, COB, RTR2, LAP3, DAL81, AI1, BI2,…
GO:0006725	cellular aromatic compound metabolic process	5.24624e-06	6.65766e-09	83	164	2107	7166	0	0	HYM1, OLI1, IFH1, SPT23, CSL4, YCL050C, CBP6, GRS2, ESF1, RTT107, BYE1, RTR2, RRP45, COB, AI1, BI2, LAP3, DAL81, SIN4, PCC1, EST2, CUS1, YHR177W, YDR223W, URB1, AI2, TOD6, RNH1, UGA3, LSM5, DOT6, YMR136W, BCD1, COX2, ELC1, RMI1, TFC6, SMX3, HMS1, DPB2, MAK31, RTR1, INO2, DIB1, BI4, ZWF1, NOP10, ATP7, BMT2, PHO92, RIF2, YGL162W, SAD1, CDC16, MATALPHA1, COX1, BI3, SCC4, MIP1, COX3, ESC2, GRS1, AI4,…
GO:0042773	ATP synthesis coupled electron transport	6.4252e-06	8.1538e-09	10	164	38	7166	0	0	BI2, BI3, COX1, COX2, AI4, QCR7, COB, BI4, AI3, COX3
GO:0042775	mitochondrial ATP synthesis coupled electron transport	6.4252e-06	8.1538e-09	10	164	38	7166	0	0	AI3, BI4, COX3, BI2, BI3, COX1, AI4, COX2, QCR7, COB
GO:0090304	nucleic acid metabolic process	6.80693e-06	8.63824e-09	74	164	1780	7166	0	0	YPR009W, CRZ1, SAE3, ESS1, AI4, EAF1, NUP85, HMLALPHA1, MGA2, POL4, SPP1, PAN3, PIN4, TDP1, YDL200C, TYE7, HDA2, REV7, AI3, INO2, DIB1, MAK31, RTR1, NOP10, BI4, CDC16, MATALPHA1, BI3, BMT2, PHO92, YGL162W, RIF2, SAD1, SCC4, MIP1, ESC2, GRS1, URB1, AI2, BCD1, YMR136W, TOD6, RNH1, UGA3, LSM5, DOT6, ELC1, RMI1, TFC6, SMX3, HMS1, DPB2, IFH1, SPT23, CSL4, YCL050C, HYM1, GRS2, RTT107, ESF1, BYE1, CBP6,…
GO:0006119	oxidative phosphorylation	1.10752e-05	1.40549e-08	10	164	40	7166	0	0	BI3, COX1, BI2, QCR7, COB, COX2, AI4, COX3, BI4, AI3
GO:0022900	electron transport chain	2.19319e-05	2.78324e-08	12	164	67	7166	0	0	BI4, AI3, COX3, YFR016C, AI2, COX2, AI4, COB, QCR7, BI2, BI3, COX1
GO:0046034	ATP metabolic process	2.63689e-05	3.3463e-08	14	164	97	7166	0	0	ATP6, AI3, BI4, COX3, TYE7, ATP7, AI4, COX2, COB, QCR7, OLI1, BI2, BI3, COX1
GO:0022904	respiratory electron transport chain	2.99593e-05	3.80194e-08	10	164	44	7166	0	0	BI2, BI3, COX1, COX2, AI4, COB, QCR7, AI3, BI4, COX3
GO:0009205	purine ribonucleoside triphosphate metabolic process	5.0773e-05	6.44327e-08	14	164	102	7166	0	0	BI4, AI3, ATP6, COX3, TYE7, ATP7, AI4, COX2, QCR7, OLI1, COB, BI2, COX1, BI3
GO:0009144	purine nucleoside triphosphate metabolic process	6.52608e-05	8.28183e-08	14	164	104	7166	0	0	BI4, AI3, ATP6, COX3, TYE7, ATP7, COX2, AI4, OLI1, QCR7, COB, BI2, BI3, COX1
GO:0009199	ribonucleoside triphosphate metabolic process	0.000105944	1.34447e-07	14	164	108	7166	0.0029	0.04	COX3, ATP6, AI3, BI4, ATP7, TYE7, OLI1, QCR7, COB, AI4, COX2, BI3, COX1, BI2
GO:0009141	nucleoside triphosphate metabolic process	0.000291662	3.7013e-07	14	164	117	7166	0.0027	0.04	AI4, COX2, COB, QCR7, OLI1, BI2, BI3, COX1, AI3, ATP6, BI4, COX3, TYE7, ATP7
GO:0009126	purine nucleoside monophosphate metabolic process	0.000543388	6.89579e-07	14	164	123	7166	0.0038	0.06	ATP7, TYE7, COX3, AI3, BI4, ATP6, COX1, BI3, BI2, QCR7, OLI1, COB, AI4, COX2
GO:0009167	purine ribonucleoside monophosphate metabolic process	0.000543388	6.89579e-07	14	164	123	7166	0.0035	0.06	COX2, AI4, QCR7, OLI1, COB, BI2, BI3, COX1, AI3, BI4, ATP6, COX3, TYE7, ATP7
GO:0034654	nucleobase-containing compound biosynthetic process	0.00128936	1.63624e-06	45	164	973	7166	0.0056	0.1	YHR177W, YDR223W, MIP1, SIN4, PCC1, GRS1, EST2, ESC2, MATALPHA1, AI1, DAL81, LAP3, RTR2, YGL162W, RIF2, ATP7, BYE1, IFH1, YCL050C, SPT23, INO2, OLI1, HYM1, RTR1, TYE7, REV7, DPB2, HDA2, HMS1, ELC1, TFC6, HMLALPHA1, POL4, YMR136W, MGA2, ATP6, SPP1, TOD6, DOT6, UGA3, YPR009W, ESS1, CRZ1, AI2, NUP85
GO:0016070	RNA metabolic process	0.00199996	2.53802e-06	60	164	1505	7166	0.0063	0.12	AI3, HMS1, HDA2, DPB2, SMX3, TYE7, TFC6, ELC1, UGA3, PAN3, LSM5, DOT6, PIN4, TOD6, RNH1, SPP1, YMR136W, BCD1, MGA2, HMLALPHA1, NUP85, URB1, AI4, AI2, CRZ1, ESS1, YPR009W, GRS1, ESC2, CUS1, SIN4, PCC1, YDR223W, YHR177W, YGL162W, RRP45, SAD1, BMT2, RTR2, PHO92, LAP3, BI3, DAL81, AI1, MATALPHA1, BI2, BI4, CBP6, ESF1, NOP10, BYE1, GRS2, HYM1, RTR1, MAK31, SPT23, INO2, CSL4, DIB1, IFH1
GO:0009161	ribonucleoside monophosphate metabolic process	0.00240214	3.0484e-06	14	164	139	7166	0.007	0.14	COX1, BI3, BI2, QCR7, COB, OLI1, AI4, COX2, ATP7, TYE7, COX3, ATP6, AI3, BI4
GO:0009150	purine ribonucleotide metabolic process	0.00284803	3.61425e-06	14	164	141	7166	0.0067	0.14	ATP7, TYE7, COX3, AI3, BI4, ATP6, COX1, BI3, BI2, COB, QCR7, OLI1, AI4, COX2
GO:0034641	cellular nitrogen compound metabolic process	0.00341119	4.32892e-06	92	164	2781	7166	0.0064	0.14	HMLALPHA1, MGA2, YPR127W, POL4, ATP6, SPP1, PAN3, PIN4, RQC2, YPR009W, CRZ1, SAE3, ESS1, AI4, EAF1, NUP85, TYE7, HDA2, REV7, MRPL36, AI3, RRF1, TDP1, SCD6, YDL200C, QCR7, ZWF1, NOP10, ATP7, BI4, INO2, DIB1, MAK31, RTR1, SCC4, MIP1, COX3, ESC2, GRS1, CDC16, MATALPHA1, COX1, BI3, BMT2, PHO92, YGL162W, RIF2, SAD1, BCD1, YMR136W, TOD6, RNH1, UGA3, LSM5, DOT6, URB1, AI2, SMX3, HMS1, DPB2, RPL39, ELC1,…
GO:0009123	nucleoside monophosphate metabolic process	0.00546051	6.92959e-06	14	164	149	7166	0.0061	0.14	BI2, COX1, BI3, AI4, COX2, COB, QCR7, OLI1, TYE7, ATP7, AI3, BI4, ATP6, COX3
GO:0006163	purine nucleotide metabolic process	0.00590436	7.49284e-06	14	164	150	7166	0.0058	0.14	TYE7, ATP7, BI4, AI3, ATP6, COX3, BI2, COX1, BI3, AI4, COX2, OLI1, QCR7, COB
GO:0015672	monovalent inorganic cation transport	0.00603496	7.65857e-06	12	164	111	7166	0.0056	0.14	ATP6, AI3, COX3, VMA13, ATP7, AI2, AI4, COX2, OLI1, VMA10, COX1, CRZ1
GO:0045333	cellular respiration	0.00603496	7.65857e-06	12	164	111	7166	0.0054	0.14	AI2, COX2, AI4, QCR7, COB, CIT3, BI2, COX1, BI3, AI3, BI4, COX3
GO:1901362	organic cyclic compound biosynthetic process	0.00668617	8.48499e-06	47	164	1101	7166	0.0052	0.14	EST2, GRS1, ESC2, PCC1, SIN4, MIP1, YDR223W, YHR177W, RIF2, YGL162W, RTR2, LAP3, DAL81, AI1, ERG7, MATALPHA1, ATP7, BYE1, RTR1, HYM1, OLI1, INO2, SPT23, YCL050C, IFH1, HMS1, HDA2, REV7, DPB2, TYE7, ERG2, TFC6, ELC1, UGA3, DOT6, TOD6, ATP6, SPP1, YMR136W, MGA2, POL4, HMLALPHA1, NUP85, AI2, CRZ1, ESS1, YPR009W
GO:0019693	ribose phosphate metabolic process	0.00785858	9.97282e-06	15	164	175	7166	0.005	0.14	COX3, AI3, BI4, ATP6, ATP7, ZWF1, TYE7, QCR7, OLI1, COB, COX2, AI4, COX1, BI3, BI2
GO:0006122	mitochondrial electron transport, ubiquinol to cytochrome c	0.00788553	1.0007e-05	5	164	14	7166	0.0048	0.14	BI3, BI2, QCR7, COB, BI4
GO:0019438	aromatic compound biosynthetic process	0.00808305	1.02577e-05	45	164	1041	7166	0.0047	0.14	TOD6, SPP1, ATP6, UGA3, DOT6, HMLALPHA1, YMR136W, MGA2, POL4, AI2, NUP85, YPR009W, CRZ1, ESS1, TYE7, HMS1, HDA2, REV7, DPB2, ELC1, TFC6, ATP7, BYE1, RTR1, HYM1, OLI1, IFH1, INO2, SPT23, YCL050C, SIN4, PCC1, MIP1, GRS1, ESC2, EST2, YHR177W, YDR223W, RTR2, YGL162W, RIF2, AI1, MATALPHA1, LAP3, DAL81
GO:0009259	ribonucleotide metabolic process	0.00863989	1.09643e-05	14	164	155	7166	0.0045	0.14	COB, QCR7, OLI1, COX2, AI4, COX1, BI3, BI2, COX3, ATP6, AI3, BI4, ATP7, TYE7
Hsm – Hsin (1:0)
No significant GO terms from process ontology with p-value cutoff of 0.01 were found for your input list of genes
Hsm – Hval (0:1)
No significant GO terms from process ontology with p-value cutoff of 0.01 were found for your input list of genes
Hsm – Hmoll (0:1)
No significant GO terms from process ontology with p-value cutoff of 0.01 were found for your input list of genes
Hsm – Hjak (0:1)
GO:0031505	fungal-type cell wall organization	0.000465673	1.56266e-06	10	52	204	7166	0	0	TIR4, CWP2, PAU13, BIT61, PAU8, PAU15, PAU16, PAU3, PAU17, PAU19
GO:0071852	fungal-type cell wall organization or biogenesis	0.0015457	5.18692e-06	10	52	233	7166	0	0	CWP2, PAU13, TIR4, PAU8, BIT61, PAU3, PAU16, PAU15, PAU17, PAU19
GO:0045229	external encapsulating structure organization	0.00299153	1.00387e-05	10	52	251	7166	0	0	PAU17, PAU16, PAU3, PAU15, PAU19, PAU8, BIT61, PAU13, CWP2, TIR4
GO:0071555	cell wall organization	0.00299153	1.00387e-05	10	52	251	7166	0	0	BIT61, PAU8, TIR4, CWP2, PAU13, PAU17, PAU15, PAU16, PAU3, PAU19
GO:0016043	cellular component organization	0.00536342	1.79981e-05	30	52	2103	7166	0	0	PAU19, CNM67, TWF1, LGE1, PAU8, YPR204W, SYN8, BIT61, CWP2, RPL38, PAU13, TIR4, ALK1, VAC17, CST9, PAU17, PAU3, PAU16, EST1, PRM2, SET5, PAU15, NUF2, SPC105, SMD3, REC102, LSM4, PRP39, COX14, DEF1
Hsm – Hsin (0:1)
No significant GO terms from function ontology with p-value cutoff of 0.01 were found for your input list of genes

## Sheet: GO_Function
GOID	TERM	CORRECTED_PVALUE	UNCORRECTED_PVALUE	NUM_LIST_ANNOTATIONS	LIST_SIZE	TOTAL_NUM_ANNOTATIONS	POPULATION_SIZE	FDR_RATE	EXPECTED_FALSE_POSITIVES	ANNOTATED_GENES
Hsm – Hval (1:0)
GO:0009055	electron transfer activity	4.41751e-06	2.64521e-08	10	120	57	7166	0	0	COX3, AI4, QCR6, AI3, COX2, COX1, AI2, COB, BI3, BI2
GO:0004129	cytochrome-c oxidase activity	3.45866e-05	2.07105e-07	6	120	17	7166	0	0	AI2, AI4, COX3, AI3, COX2, COX1
GO:0015002	heme-copper terminal oxidase activity	3.45866e-05	2.07105e-07	6	120	17	7166	0	0	COX1, AI3, COX2, AI4, AI2, COX3
GO:0016675	oxidoreductase activity, acting on a heme group of donors	3.45866e-05	2.07105e-07	6	120	17	7166	0	0	AI3, COX2, COX1, COX3, AI2, AI4
GO:0016676	oxidoreductase activity, acting on a heme group of donors, oxygen as acceptor	3.45866e-05	2.07105e-07	6	120	17	7166	0	0	COX1, COX2, AI3, COX3, AI2, AI4
GO:0031386	protein tag	4.76818e-05	2.8552e-07	5	120	10	7166	0	0	RUB1, RPL40A, RPS31, RPL40B, UBI4
GO:0015078	hydrogen ion transmembrane transporter activity	0.00625348	3.7446e-05	9	120	99	7166	0	0	ATP6, OLI1, AI4, COX3, COX2, AI3, COX1, ATP15, AI2
Hsm – Hmoll (1:0)
GO:0009055	electron transfer activity	0.00164284	1.49349e-05	6	85	46	7166	0	0	COX2, COB, COX3, QCR8, COX1, AI3
GO:0004129	cytochrome-c oxidase activity	0.00429126	3.90114e-05	4	85	17	7166	0	0	COX1, AI3, COX2, COX3
GO:0015002	heme-copper terminal oxidase activity	0.00429126	3.90114e-05	4	85	17	7166	0	0	COX3, COX2, AI3, COX1
GO:0016675	oxidoreductase activity, acting on a heme group of donors	0.00429126	3.90114e-05	4	85	17	7166	0	0	COX3, COX2, AI3, COX1
GO:0016676	oxidoreductase activity, acting on a heme group of donors, oxygen as acceptor	0.00429126	3.90114e-05	4	85	17	7166	0	0	COX1, AI3, COX2, COX3
Hsm – Hjak (1:0)
GO:0009055	electron transfer activity	9.34205e-06	4.79079e-08	11	164	57	7166	0	0	BI2, AI4, BI3, COX1, COX3, COX2, AI2, YFR016C, COB, QCR7, AI3
GO:0004129	cytochrome-c oxidase activity	0.000256838	1.31712e-06	6	164	17	7166	0	0	AI2, COX1, COX3, AI3, AI4, COX2
GO:0015002	heme-copper terminal oxidase activity	0.000256838	1.31712e-06	6	164	17	7166	0	0	AI3, COX3, COX1, AI2, COX2, AI4
GO:0016675	oxidoreductase activity, acting on a heme group of donors	0.000256838	1.31712e-06	6	164	17	7166	0	0	AI2, COX1, COX3, AI3, AI4, COX2
GO:0016676	oxidoreductase activity, acting on a heme group of donors, oxygen as acceptor	0.000256838	1.31712e-06	6	164	17	7166	0	0	COX2, AI4, AI2, AI3, COX3, COX1
GO:0019905	syntaxin binding	0.000264624	1.35705e-06	5	164	10	7166	0	0	VPS52, SRO7, SNC2, SRO77, SNC1
GO:0015078	hydrogen ion transmembrane transporter activity	0.00278312	1.42724e-05	11	164	99	7166	0	0	AI3, ATP6, AI2, COX2, VMA13, COX1, COX3, ATP7, AI4, OLI1, VMA10
GO:0015077	monovalent inorganic cation transmembrane transporter activity	0.00534592	2.7415e-05	11	164	106	7166	0	0	AI4, VMA10, OLI1, COX1, COX3, VMA13, ATP7, COX2, AI3, ATP6, AI2
Hsm – Hsin (1:0)
No significant GO terms from function ontology with p-value cutoff of 0.01 were found for your input list of genes
Hsm – Hval (0:1)
GO:0004866	endopeptidase inhibitor activity	0.00384662	0.00010685	2	24	5	7166	0.02	0.02	PBI2, YHR138C
GO:0030414	peptidase inhibitor activity	0.00575812	0.000159948	2	24	6	7166	0.02	0.04	PBI2, YHR138C
Hsm – Hmoll (0:1)
No significant GO terms from function ontology with p-value cutoff of 0.01 were found for your input list of genes
Hsm – Hjak (0:1)
GO:0005199	structural constituent of cell wall	7.7353e-10	1.57863e-11	9	52	44	7166	0	0	PAU19, PAU8, CWP2, PAU17, PAU16, PAU15, TIR4, PAU3, PAU13
GO:0005198	structural molecule activity	0.000464662	9.4829e-06	12	52	370	7166	0	0	PAU19, PAU8, CWP2, RSM18, PAU17, PAU16, RPL38, CNM67, TIR4, PAU15, PAU3, PAU13
Hsm – Hsin (0:1)
No significant GO terms from function ontology with p-value cutoff of 0.01 were found for your input list of genes

## Sheet: REVIGO_treemap_Process
ReviGO settings: Medium (0.7), P value, Saccharomyces cerevisiae S288C, SimRel
TermID	Name	Frequency	Value (log p-value)	Uniqueness	Dispensability	Representative
Hsm – Hval (1:0)
GO:0042775	"mitochondrial ATP synthesis coupled electron transport"	0.63	-6.626	0.521	0	null
GO:0022900	"electron transport chain"	0.928	-5.176	0.584	0.677	"mitochondrial ATP synthesis coupled electron transport"
GO:0046034	"ATP metabolic process"	1.575	-5.424	0.881	0.052	null
GO:0009205	"purine ribonucleoside triphosphate metabolic process"	0.414	-5.152	0.482	0.052	null
GO:0090615	"mitochondrial mRNA processing"	0.133	-2.508	0.783	0.175	"purine ribonucleoside triphosphate metabolic process"
GO:0006314	"intron homing"	0.133	-2.508	0.783	0.185	"purine ribonucleoside triphosphate metabolic process"
GO:0072521	"purine-containing compound metabolic process"	2.105	-3.308	0.724	0.214	"purine ribonucleoside triphosphate metabolic process"
GO:0006139	"nucleobase-containing compound metabolic process"	24.486	-2.136	0.612	0.38	"purine ribonucleoside triphosphate metabolic process"
GO:0019693	"ribose phosphate metabolic process"	2.072	-3.155	0.537	0.557	"purine ribonucleoside triphosphate metabolic process"
GO:0009141	"nucleoside triphosphate metabolic process"	0.647	-4.423	0.486	0.641	"purine ribonucleoside triphosphate metabolic process"
GO:0009167	"purine ribonucleoside monophosphate metabolic process"	0.414	-4.162	0.486	0.641	"purine ribonucleoside triphosphate metabolic process"
GO:0006091	"generation of precursor metabolites and energy"	3.299	-2.82	0.852	0.065	null
GO:0006807	"nitrogen compound metabolic process"	47.165	-3.922	0.776	0.115	"generation of precursor metabolites and energy"
GO:0017144	"drug metabolic process"	7.587	-2.281	0.832	0.143	"generation of precursor metabolites and energy"
GO:0046483	"heterocycle metabolic process"	26.044	-2.208	0.787	0.228	"generation of precursor metabolites and energy"
GO:1901360	"organic cyclic compound metabolic process"	26.94	-2.154	0.791	0.231	"generation of precursor metabolites and energy"
GO:0034641	"cellular nitrogen compound metabolic process"	31.134	-2.952	0.742	0.249	"generation of precursor metabolites and energy"
GO:0044238	"primary metabolic process"	50.696	-2.63	0.771	0.334	"generation of precursor metabolites and energy"
GO:0071704	"organic substance metabolic process"	53.912	-2.398	0.767	0.368	"generation of precursor metabolites and energy"
Hsm – Hmoll (1:0)
GO:0000003	"reproduction"	7.079	-2.719	1	0	null
GO:0042775	"mitochondrial ATP synthesis coupled electron transport"	0.63	-3.833	0.324	0	null
GO:0022900	"electron transport chain"	0.928	-2.779	0.425	0.677	"mitochondrial ATP synthesis coupled electron transport"
GO:0000755	"cytogamy"	0.199	-2.368	0.861	0.005	null
GO:0022414	"reproductive process"	6.747	-2.971	0.867	0.552	"cytogamy"
GO:0046034	"ATP metabolic process"	1.575	-2.028	0.935	0.052	null
Hsm – Hjak (1:0)
GO:0042775	"mitochondrial ATP synthesis coupled electron transport"	0.63	-5.192	0.608	0	null
GO:0022900	"electron transport chain"	0.928	-4.659	0.657	0.677	"mitochondrial ATP synthesis coupled electron transport"
GO:0098662	"inorganic cation transmembrane transport"	2.802	-2.219	0.985	0.007	null
GO:0046034	"ATP metabolic process"	1.575	-4.579	0.882	0.052	null
GO:0009205	"purine ribonucleoside triphosphate metabolic process"	0.414	-4.294	0.438	0.052	null
GO:0006139	"nucleobase-containing compound metabolic process"	24.486	-6.196	0.533	0.291	"purine ribonucleoside triphosphate metabolic process"
GO:0034641	"cellular nitrogen compound metabolic process"	31.134	-2.467	0.734	0.309	"purine ribonucleoside triphosphate metabolic process"
GO:0034654	"nucleobase-containing compound biosynthetic process"	7.958	-2.89	0.595	0.509	"purine ribonucleoside triphosphate metabolic process"
GO:1901362	"organic cyclic compound biosynthetic process"	9.964	-2.175	0.616	0.516	"purine ribonucleoside triphosphate metabolic process"
GO:0019438	"aromatic compound biosynthetic process"	9.035	-2.092	0.605	0.526	"purine ribonucleoside triphosphate metabolic process"
GO:0019693	"ribose phosphate metabolic process"	2.072	-2.105	0.531	0.557	"purine ribonucleoside triphosphate metabolic process"
GO:0016070	"RNA metabolic process"	15.683	-2.699	0.553	0.615	"purine ribonucleoside triphosphate metabolic process"
GO:0009141	"nucleoside triphosphate metabolic process"	0.647	-3.535	0.445	0.641	"purine ribonucleoside triphosphate metabolic process"
GO:0009167	"purine ribonucleoside monophosphate metabolic process"	0.414	-3.265	0.442	0.641	"purine ribonucleoside triphosphate metabolic process"
GO:0090304	"nucleic acid metabolic process"	21.17	-5.167	0.531	0.677	"purine ribonucleoside triphosphate metabolic process"
GO:1901360	"organic cyclic compound metabolic process"	26.94	-5.737	0.791	0.087	null
GO:0046483	"heterocycle metabolic process"	26.044	-5.563	0.788	0.18	"organic cyclic compound metabolic process"
GO:0006725	"cellular aromatic compound metabolic process"	25.879	-5.28	0.788	0.204	"organic cyclic compound metabolic process"
Hsm – Hjak (0:1)
GO:0031505	"fungal-type cell wall organization"	3.067	-3.332	0.19	0	null
GO:0045229	"external encapsulating structure organization"	3.879	-2.524	0.67	0.214	"fungal-type cell wall organization"
GO:0016043	"cellular component organization"	33.687	-2.271	0.625	0.28	"fungal-type cell wall organization"

## Sheet: REVIGO_treemap_function
ReviGO settings: Medium (0.7), P value, Saccharomyces cerevisiae S288C, SimRel
term_ID	description	frequencyInDb	log10pvalue	uniqueness	dispensability	representative
Hsm – Hval (1:0)
GO:0009055	"electron transfer activity"	0.779	-5.355	0.594	0	null
GO:0016675	"oxidoreductase activity acting on a heme group of donors"	0.282	-4.461	0.704	0.505	"electron transfer activity"
GO:0015002	"(obsolete) heme-copper terminal oxidase activity"	0.77	-4.461	1	0	null
GO:0016676	"(obsolete) oxidoreductase activity acting on a heme group of donors oxygen as acceptor"	0.77	-4.461	1	0	null
GO:0031386	"protein tag"	0.166	-4.322	1	0	null
GO:0015078	"proton transmembrane transporter activity"	1.674	-2.204	0.751	0.007	null
Hsm – Hmoll (1:0)
GO:0009055	"electron transfer activity"	0.779	-2.784	0.433	0	null
GO:0016675	"oxidoreductase activity acting on a heme group of donors"	0.282	-2.367	0.575	0.505	"electron transfer activity"
GO:0015002	"(obsolete) heme-copper terminal oxidase activity"	0.77	-2.367	1	0	null
GO:0016676	"(obsolete) oxidoreductase activity acting on a heme group of donors oxygen as acceptor"	0.77	-2.367	1	0	null
Hsm – Hjak (1:0)
GO:0009055	"electron transfer activity"	0.779	-5.03	0.644	0	null
GO:0016675	"oxidoreductase activity acting on a heme group of donors"	0.282	-3.59	0.743	0.505	"electron transfer activity"
GO:0015002	"(obsolete) heme-copper terminal oxidase activity"	0.77	-3.59	1	0	null
GO:0016676	"(obsolete) oxidoreductase activity acting on a heme group of donors oxygen as acceptor"	0.77	-3.59	1	0	null
GO:0019905	"syntaxin binding"	0.182	-3.577	1	0	null
GO:0015078	"proton transmembrane transporter activity"	1.674	-2.555	0.58	0.007	null
Hsm – Hval (0:1)
GO:0030414	"peptidase inhibitor activity"	0.116	-2.24	0.013	0	null
Hsm – Hjak (0:1)
GO:0005198	"structural molecule activity"	5.802	-3.333	1	0	null
GO:0005199	"structural constituent of cell wall"	0.746	-9.111	1	0	null
